# Supplementary material for: Sensory experience modifies feature map relationships in visual cortex
Source: eLife. 2016 Jun 16;5:e13911. doi: 10.7554/eLife.13911 (PMC4911216; doi:10.7554/eLife.13911)
Supplement: Figure 3—source data 1. — DOI: http://dx.doi.org/10.7554/eLife.13911.007 [file elife-13911-fig3-data1.zip]

Archive with 1 entries (1 files):
- Figure3Source data 1.h5
